# Supplementary material for: Catulin Based Reporter System to Track and Characterize the Population of Invasive Cancer Cells in the Head and Neck Squamous Cell Carcinoma
Source: Int J Mol Sci. 2021 Dec 23;23(1):140. doi: 10.3390/ijms23010140 (PMC8745103; doi:10.3390/ijms23010140)
Supplement: Supplementary file 1 [file ijms-23-00140-s001.zip]

Archive with 1 entries (1 files):
- ijms-1508298-supplementary.pdf
